# Supplementary material for: New Sequence Types and Antimicrobial Drug–Resistant Strains of Streptococcus suis in Diseased Pigs, Italy, 2017–2019
Source: Emerg Infect Dis. 2022 Jan;28(1):139–47. doi: 10.3201/eid2801.210816 (PMC8714200; doi:10.3201/eid2801.210816)
Supplement: Appendix 1 — Complete dataset for isolates from pigs with clinical Streptococcus suis infection, northern/central Italy, 2017–2019. [file 21-0816-Techapp-s1.xlsx]

## Sheet: Table
Article DOI: https://doi.org/10.3201/eid2801.210816
New Sequence Types and Antimicrobial-Resistant Strains of Streptococcus suis in Diseased Pigs, Italy, 2017–2019
Appendix 1 Table. Whole dataset information is shown. The antibiotic-resistant molecules are reported as follows: P (penicillin), TE (tetracycline), CLY (clindamycin), SXT (trimethoprim/sulfamethoxazole), ENR (enrofloxacin) and FFC (florfenicol).
Isolate	Year	Region	Company/	Farm type	Organ of origin	Disease	Serotype	Sequence type	MCG group	Plasmid	Virulence profile	Antibiotic resistant profile	PUTATIVE VIRULENCE GENES
			Company										cps2E	cps2F	ssads	nadR	gtfA	guaA	htps	rgg	treR	gdpP	igaP	spxA1	yhbU_2	srtF	spyM3_0908	ccpA	scrB	lspA	ltA	glnA	gap	adcR	troA	enolase	sodA	SrtA	purD	gpmA_2	proA	stk	luxS	ydfG	pyrF	lysM	msmK	ppc	thrA
S121	2017	Emilia Romagna	large company, multisite	site 2, weaners	brain	meningitis	23	108	3	repUS55	mrpNA1/sly	TE, CLY	Negative	Negative	Negative	Negative	Negative	Positive	Positive	Positive	Positive	Positive	Positive	Positive	Positive	Positive	Positive	Positive	Positive	Positive	Positive	Positive	Positive	Positive	Positive	Positive	Positive	Positive	Positive	Positive	Positive	Positive	Positive	Positive	Positive	Positive	Positive	Positive	Positive
S127	2017	Lombardy	large company, multisite	site 1, breeders	brain	meningitis	1/2	1	1	ND	mrpEU/sly/epf	SXT, TE	Positive	Positive	Positive	Positive	Positive	Positive	Positive	Negative	Positive	Positive	Positive	Positive	Negative	Positive	Positive	Positive	Positive	Positive	Positive	Positive	Positive	Positive	Negative	Positive	Positive	Positive	Negative	Positive	Positive	Positive	Positive	Positive	Negative	Negative	Negative	Negative	Positive
S129	2017	Piedmont	large company, multisite	site 2, weaners	brain	meningitis	9	123	3	ND	mrpNA1/sly	TE, CLY	Negative	Negative	Negative	Negative	Negative	Positive	Positive	Positive	Positive	Positive	Positive	Positive	Positive	Positive	Positive	Negative	Positive	Positive	Positive	Positive	Positive	Positive	Positive	Positive	Positive	Positive	Positive	Positive	Positive	Positive	Positive	Positive	Positive	Positive	Positive	Positive	Positive
S136	2017	Piedmont	large company, multisite	site 2, weaners	spleen	septicemia	9	1541	1	ep13	-	SXT, TE, FFC, CLY	Negative	Negative	Negative	Positive	Negative	Negative	Positive	Negative	Positive	Positive	Negative	Positive	Negative	Negative	Positive	Negative	Negative	Positive	Positive	Positive	Positive	Negative	Positive	Positive	Negative	Positive	Negative	Positive	Negative	Negative	Positive	Positive	Negative	Positive	Negative	Positive	Positive
S138	2017	Lombardy	large company, multisite	site 1, breeders	heart	pericarditis	1/2	1	1	ND	mrpEU /sly/epf	ENR, TE, FFC, CLY	Positive	Positive	Positive	Positive	Negative	Positive	Positive	Negative	Positive	Positive	Positive	Positive	Negative	Positive	Positive	Positive	Positive	Positive	Positive	Positive	Positive	Positive	Negative	Positive	Positive	Positive	Negative	Positive	Positive	Positive	Positive	Positive	Negative	Negative	Negative	Negative	Positive
S141	2017	Piedmont	large company, multisite	site 2, weaners	brain	meningitis	10	1547	1	ND	-	TE, CLY	Negative	Negative	Negative	Positive	Negative	Negative	Positive	Negative	Positive	Positive	Negative	Positive	Negative	Negative	Positive	Positive	Negative	Negative	Positive	Positive	Positive	Negative	Positive	Positive	Negative	Positive	Negative	Positive	Negative	Negative	Positive	Positive	Negative	Positive	Negative	Positive	Positive
S145	2017	Lombardy	large company, multisite	site 2, weaners	brain	meningitis	4	1543	3	ND	mrpNA1/sly	SXT, TE, CLY	Negative	Negative	Negative	Negative	Negative	Positive	Positive	Positive	Positive	Positive	Positive	Positive	Positive	Positive	Positive	Negative	Positive	Positive	Positive	Positive	Positive	Positive	Positive	Positive	Positive	Positive	Positive	Positive	Positive	Positive	Positive	Positive	Positive	Positive	Positive	Positive	Positive
S146	2017	Lombardy	large company, multisite	site 2, weaners	brain	meningitis	9	123	3	ND	mrpNA1/sly	SXT, TE, CLY	Negative	Negative	Negative	Negative	Negative	Positive	Positive	Positive	Positive	Positive	Positive	Positive	Positive	Positive	Positive	Negative	Positive	Positive	Positive	Positive	Positive	Positive	Positive	Positive	Positive	Positive	Positive	Positive	Positive	Positive	Positive	Positive	Positive	Positive	Positive	Positive	Positive
S147	2017	Piedmont	large company, multisite	site 2, weaners	brain	meningitis	1	11	N	ND	mrp /sly/epf	TE, CLY	Negative	Negative	Negative	Positive	Positive	Positive	Positive	Negative	Positive	Positive	Negative	Positive	Negative	Positive	Positive	Positive	Positive	Positive	Positive	Negative	Positive	Positive	Negative	Positive	Positive	Positive	Negative	Positive	Negative	Positive	Positive	Positive	Negative	Negative	Negative	Negative	Positive
S148	2017	Piedmont	large company, multisite	site 2, weaners	brain	meningitis	1/2	7	1	ND	mrpEU /sly/epf	ENR, TE, CLY	Positive	Positive	Positive	Positive	Positive	Positive	Positive	Negative	Positive	Positive	Positive	Positive	Negative	Positive	Positive	Positive	Positive	Positive	Positive	Positive	Positive	Positive	Negative	Positive	Positive	Positive	Negative	Positive	Positive	Positive	Positive	Positive	Negative	Negative	Negative	Negative	Positive
S153	2018	Umbria	unknown	unknown	liver	septicemia	2	1	1	ND	mrpEU /sly/epf	TE, CLY	Positive	Positive	Positive	Positive	Negative	Positive	Positive	Negative	Positive	Positive	Positive	Positive	Negative	Positive	Positive	Positive	Positive	Positive	Positive	Positive	Positive	Positive	Negative	Positive	Positive	Positive	Negative	Positive	Positive	Positive	Positive	Positive	Negative	Negative	Negative	Negative	Positive
S159	2018	Piedmont	large company, multisite	site 2, weaners	brain	meningitis	10	1547	1	ND	-	TE, CLY	Negative	Negative	Negative	Positive	Negative	Negative	Positive	Negative	Positive	Positive	Negative	Positive	Negative	Negative	Positive	Positive	Negative	Negative	Positive	Positive	Positive	Negative	Positive	Positive	Negative	Positive	Negative	Positive	Negative	Negative	Positive	Positive	Negative	Positive	Negative	Positive	Positive
S160	2018	Marche	multi-location farm	site 2, weaners	spleen	septicemia	9	123	3	ND	mrpNA1/sly	P, SXT, TE, CLY	Negative	Negative	Negative	Negative	Negative	Positive	Positive	Positive	Positive	Positive	Positive	Positive	Positive	Positive	Positive	Negative	Positive	Positive	Positive	Positive	Positive	Positive	Positive	Positive	Positive	Positive	Positive	Positive	Positive	Positive	Positive	Positive	Positive	Positive	Positive	Positive	Positive
S161	2018	Umbria	unknown	unknown	kidney	septicemia	1/2	1	1	ND	mrpEU /sly/epf	SXT, TE, CLY	Positive	Positive	Positive	Positive	Positive	Positive	Positive	Negative	Positive	Positive	Positive	Positive	Negative	Positive	Positive	Positive	Positive	Positive	Positive	Positive	Positive	Positive	Negative	Positive	Positive	Positive	Negative	Positive	Positive	Positive	Positive	Positive	Negative	Negative	Negative	Negative	Positive
S163	2018	Lombardy	unknown	unknown	kidney	septicemia	8	1545	1	repUS27	mrp*	TE, CLY	Negative	Negative	Negative	Positive	Negative	Positive	Positive	Negative	Positive	Positive	Negative	Positive	Negative	Negative	Positive	Positive	Negative	Positive	Positive	Positive	Positive	Positive	Negative	Positive	Negative	Positive	Negative	Positive	Negative	Positive	Positive	Positive	Positive	Negative	Negative	Negative	Positive
S164	2018	Piedmont	unknown	unknown	brain	meningitis	10	1547	1	ND	-	TE, CLY	Negative	Negative	Negative	Positive	Negative	Negative	Positive	Negative	Positive	Positive	Negative	Positive	Negative	Negative	Positive	Positive	Negative	Negative	Positive	Positive	Positive	Negative	Positive	Positive	Negative	Positive	Negative	Positive	Negative	Negative	Positive	Positive	Negative	Positive	Negative	Positive	Positive
S165	2018	Lombardy	unknown	unknown	kidney	septicemia	19	1549	N	ND	-	ENR, TE, CLY	Negative	Negative	Negative	Positive	Negative	Positive	Positive	Negative	Positive	Positive	Negative	Positive	Negative	Negative	Positive	Positive	Negative	Negative	Positive	Positive	Positive	Negative	Positive	Positive	Negative	Negative	Negative	Positive	Negative	Negative	Positive	Positive	Positive	Positive	Negative	Negative	Positive
S166	2018	Emilia Romagna	unknown	unknown	brain	meningitis	2	7	1	ND	mrpEU /sly/epf	TE, CLY	Negative	Positive	Positive	Positive	Positive	Positive	Positive	Negative	Positive	Positive	Positive	Positive	Negative	Positive	Positive	Positive	Positive	Positive	Positive	Positive	Positive	Positive	Negative	Positive	Positive	Positive	Negative	Positive	Positive	Positive	Positive	Positive	Negative	Negative	Negative	Negative	Positive
S186	2018	Marche	multi-location farm	site 2, weaners	spleen	septicemia	9	123	3	ND	mrpNA1/sly	P, SXT, TE, CLY	Negative	Negative	Negative	Negative	Negative	Positive	Positive	Positive	Positive	Positive	Positive	Positive	Positive	Positive	Positive	Negative	Positive	Positive	Positive	Positive	Positive	Positive	Positive	Positive	Positive	Positive	Positive	Positive	Positive	Positive	Positive	Positive	Positive	Positive	Positive	Positive	Positive
S225	2018	Lombardy	large company, multisite	site 2, weaners	brain	meningitis	1/2	1	1	ND	mrpEU /sly/epf	SXT, TE, CLY	Negative	Positive	Positive	Positive	Positive	Positive	Positive	Negative	Positive	Positive	Positive	Positive	Negative	Positive	Positive	Positive	Positive	Positive	Positive	Positive	Positive	Positive	Negative	Positive	Positive	Positive	Negative	Positive	Positive	Positive	Positive	Positive	Negative	Negative	Negative	Negative	Positive
S241	2018	Umbria	large company, multisite	site 2, weaners	brain	meningitis	15	1548	N	ND	sly	TE, CLY	Negative	Negative	Negative	Positive	Negative	Positive	Positive	Negative	Positive	Positive	Negative	Positive	Negative	Positive	Positive	Positive	Positive	Negative	Negative	Positive	Positive	Positive	Positive	Positive	Positive	Positive	Negative	Positive	Negative	Negative	Positive	Positive	Negative	Positive	Negative	Negative	Positive
S250	2018	Lombardy	large company, multisite	site 2, weaners	kidney	septicemia	1/2	1	1	ND	mrpEU/sly/epf	SXT, TE, CLY	Negative	Positive	Positive	Positive	Positive	Positive	Positive	Negative	Positive	Positive	Positive	Positive	Negative	Positive	Positive	Positive	Positive	Positive	Positive	Positive	Positive	Positive	Negative	Positive	Positive	Positive	Negative	Positive	Positive	Positive	Positive	Positive	Negative	Negative	Negative	Positive	Positive
S271	2018	Lombardy	large company, multisite	growers	brain	meningitis	9	123	3	ND	mrpNA1/sly	TE, CLY	Negative	Negative	Negative	Negative	Negative	Positive	Positive	Positive	Positive	Positive	Positive	Positive	Positive	Positive	Positive	Negative	Positive	Positive	Positive	Positive	Positive	Negative	Positive	Positive	Positive	Positive	Positive	Positive	Positive	Positive	Positive	Positive	Positive	Positive	Positive	Positive	Positive
S273	2018	Lombardy	large company, multisite	growers	brain	meningitis	4	94	3	ND	mrpNA1/sly	TE	Negative	Negative	Positive	Negative	Negative	Positive	Positive	Positive	Positive	Positive	Positive	Positive	Positive	Positive	Positive	Negative	Positive	Positive	Positive	Positive	Positive	Positive	Positive	Positive	Positive	Positive	Positive	Positive	Positive	Positive	Positive	Positive	Positive	Positive	Positive	Positive	Positive
S284	2018	Abruzzo	multi-location farm	site 1, breeders	brain	meningitis	1/2	7	1	ND	mrpEU /sly/epf	TE, CLY	Positive	Positive	Positive	Positive	Positive	Positive	Positive	Negative	Positive	Positive	Positive	Positive	Negative	Positive	Positive	Positive	Positive	Positive	Positive	Positive	Positive	Positive	Negative	Positive	Positive	Positive	Negative	Positive	Positive	Positive	Positive	Positive	Negative	Negative	Negative	Negative	Positive
S299	2018	unknown	unknown	unknown	brain	meningitis	9	1540	N	ND	-	TE, CLY	Negative	Negative	Negative	Positive	Negative	Positive	Positive	Negative	Positive	Positive	Negative	Positive	Negative	Negative	Positive	Positive	Negative	Negative	Positive	Positive	Positive	Negative	Positive	Positive	Negative	Negative	Negative	Positive	Negative	Negative	Positive	Positive	Positive	Positive	Negative	Negative	Positive
S300	2018	unknown	unknown	unknown	brain	meningitis	9	1540	N	ND	-	TE, CLY	Negative	Negative	Negative	Positive	Negative	Positive	Positive	Negative	Positive	Positive	Negative	Positive	Negative	Negative	Positive	Positive	Negative	Negative	Positive	Positive	Positive	Negative	Positive	Positive	Negative	Negative	Negative	Positive	Negative	Negative	Positive	Positive	Positive	Positive	Negative	Negative	Positive
S301	2018	unknown	unknown	unknown	brain	meningitis	7	29	4	ND	mrp*	TE, CLY	Negative	Negative	Negative	Positive	Negative	Positive	Positive	Negative	Positive	Positive	Positive	Positive	Negative	Negative	Positive	Negative	Negative	Positive	Positive	Negative	Positive	Negative	Positive	Positive	Negative	Positive	Positive	Positive	Negative	Positive	Positive	Positive	Positive	Positive	Negative	Positive	Positive
S302	2018	unknown	large company, multisite	unknown	brain	meningitis	9	1540	N	ND	-	TE, CLY	Negative	Negative	Negative	Positive	Negative	Positive	Positive	Negative	Positive	Positive	Negative	Positive	Negative	Negative	Positive	Positive	Negative	Negative	Positive	Positive	Positive	Negative	Positive	Positive	Negative	Negative	Negative	Positive	Negative	Negative	Positive	Positive	Positive	Positive	Negative	Negative	Positive
S304	2018	unknown	unknown	unknown	lung	pneumonia	5	1544	3	ND	mrpNA1/sly	P, TE, CLY	Negative	Negative	Negative	Negative	Negative	Positive	Positive	Positive	Positive	Positive	Positive	Positive	Positive	Positive	Positive	Negative	Positive	Positive	Positive	Positive	Positive	Positive	Positive	Positive	Positive	Positive	Positive	Positive	Positive	Positive	Positive	Positive	Positive	Positive	Positive	Positive	Positive
S305	2018	unknown	unknown	unknown	brain	meningitis	3	1542	N	ND	-	P, TE, CLY	Negative	Negative	Negative	Positive	Negative	Positive	Negative	Negative	Positive	Positive	Negative	Positive	Positive	Negative	Positive	Positive	Negative	Positive	Negative	Positive	Positive	Positive	Positive	Positive	Negative	Negative	Negative	Positive	Negative	Negative	Negative	Positive	Positive	Negative	Negative	Positive	Positive
S306	2018	unknown	unknown	unknown	brain	meningitis	9	123	3	ND	mrpNA1/sly	P, TE, CLY	Negative	Negative	Negative	Negative	Negative	Positive	Positive	Positive	Positive	Positive	Positive	Positive	Positive	Positive	Positive	Negative	Positive	Positive	Positive	Positive	Positive	Positive	Positive	Positive	Positive	Positive	Positive	Positive	Positive	Positive	Positive	Positive	Positive	Positive	Positive	Positive	Positive
S308	2018	Piedmont	large company, multisite	site 2-4, weaning to finishing pigs	brain	meningitis	10	1547	1	ND	-	TE, CLY	Negative	Negative	Negative	Positive	Negative	Negative	Positive	Negative	Positive	Positive	Negative	Positive	Negative	Negative	Positive	Positive	Negative	Negative	Positive	Positive	Positive	Negative	Positive	Positive	Negative	Positive	Negative	Positive	Negative	Negative	Positive	Positive	Negative	Positive	Negative	Positive	Positive
S309	2018	unknown	unknown	unknown	brain	meningitis	9	123	3	ND	mrpNA1/sly	P, SXT, TE, CLY	Negative	Negative	Negative	Negative	Negative	Positive	Positive	Positive	Positive	Positive	Positive	Positive	Positive	Positive	Positive	Negative	Positive	Positive	Positive	Positive	Positive	Negative	Positive	Positive	Positive	Positive	Positive	Positive	Positive	Positive	Positive	Positive	Positive	Positive	Positive	Positive	Positive
S311	2018	unknown	unknown	unknown	kidney	septicemia	4	94	3	ND	mrpNA1/sly	TE, CLY	Negative	Negative	Negative	Negative	Negative	Positive	Positive	Positive	Positive	Positive	Positive	Positive	Positive	Positive	Positive	Negative	Positive	Positive	Positive	Positive	Positive	Positive	Positive	Positive	Positive	Positive	Positive	Positive	Positive	Positive	Positive	Positive	Positive	Positive	Positive	Positive	Positive
S312	2018	unknown	unknown	unknown	kidney	septicemia	8	1546	1	ND	mrp/sly	TE	Negative	Negative	Negative	Positive	Negative	Positive	Positive	Negative	Positive	Positive	Negative	Positive	Negative	Positive	Positive	Positive	Negative	Negative	Positive	Positive	Positive	Negative	Positive	Positive	Negative	Positive	Negative	Positive	Positive	Positive	Positive	Positive	Positive	Positive	Negative	Negative	Positive
S313	2018	unknown	unknown	unknown	kidney	septicemia	9	123	3	ND	mrpNA1/sly	P, SXT, TE, CLY	Negative	Negative	Negative	Negative	Negative	Positive	Positive	Positive	Positive	Positive	Positive	Positive	Positive	Positive	Positive	Negative	Positive	Positive	Positive	Positive	Positive	Negative	Positive	Positive	Positive	Positive	Positive	Positive	Positive	Positive	Positive	Positive	Positive	Positive	Positive	Positive	Positive
S314	2018	unknown	unknown	unknown	kidney	septicemia	1/2	1	1	ND	mrpEU /sly/epf	TE, CLY	Positive	Positive	Positive	Positive	Negative	Positive	Positive	Negative	Positive	Positive	Positive	Positive	Negative	Positive	Positive	Negative	Positive	Positive	Positive	Positive	Positive	Negative	Negative	Positive	Positive	Negative	Negative	Positive	Positive	Positive	Positive	Positive	Negative	Negative	Negative	Negative	Positive
S315	2018	unknown	large company, multisite	unknown	kidney	septicemia	4	1544	3	ND	mrpNA1/sly	P, TE, CLY	Negative	Negative	Negative	Negative	Negative	Negative	Positive	Positive	Positive	Negative	Negative	Positive	Negative	Negative	Positive	Negative	Negative	Negative	Negative	Positive	Positive	Negative	Negative	Negative	Negative	Positive	Positive	Negative	Positive	Positive	Negative	Positive	Negative	Positive	Positive	Positive	Positive
S316	2018	unknown	unknown	unknown	kidney	septicemia	1/2	7	1	ND	mrpEU /sly/epf	TE, CLY	Negative	Positive	Positive	Positive	Positive	Positive	Positive	Negative	Positive	Positive	Positive	Positive	Negative	Positive	Positive	Positive	Positive	Positive	Positive	Positive	Positive	Positive	Negative	Positive	Positive	Positive	Negative	Positive	Positive	Positive	Positive	Positive	Negative	Negative	Negative	Negative	Positive
S317	2018	unknown	unknown	unknown	kidney	septicemia	1/2	1	1	ND	mrpEU /sly/epf	TE, CLY	Positive	Positive	Positive	Positive	Negative	Positive	Positive	Negative	Positive	Positive	Positive	Positive	Negative	Positive	Positive	Positive	Positive	Positive	Positive	Positive	Positive	Positive	Negative	Positive	Positive	Positive	Negative	Positive	Positive	Positive	Positive	Positive	Negative	Negative	Negative	Negative	Positive
S318	2018	unknown	unknown	unknown	brain	meningitis	1/2	7	1	ND	mrpEU /sly/epf	TE, CLY	Positive	Positive	Positive	Positive	Positive	Positive	Positive	Negative	Positive	Positive	Positive	Positive	Negative	Positive	Positive	Positive	Positive	Positive	Positive	Positive	Positive	Positive	Negative	Positive	Positive	Positive	Negative	Positive	Positive	Positive	Positive	Positive	Negative	Negative	Negative	Negative	Positive
S319	2018	unknown	unknown	unknown	brain	meningitis	1/2	7	1	ND	mrpEU /sly/epf	TE, CLY	Positive	Positive	Positive	Positive	Positive	Positive	Positive	Negative	Positive	Positive	Positive	Positive	Negative	Positive	Positive	Positive	Positive	Positive	Positive	Positive	Positive	Positive	Negative	Positive	Positive	Positive	Negative	Positive	Positive	Positive	Positive	Positive	Negative	Negative	Negative	Negative	Positive
S320	2018	unknown	unknown	unknown	kidney	septicemia	1/2	7	1	ND	mrpEU /sly/epf	TE, CLY	Positive	Positive	Positive	Positive	Positive	Positive	Positive	Negative	Positive	Positive	Positive	Positive	Negative	Positive	Positive	Positive	Positive	Positive	Positive	Positive	Positive	Positive	Negative	Positive	Positive	Positive	Negative	Positive	Positive	Positive	Positive	Positive	Negative	Negative	Negative	Negative	Positive
S321	2018	Piedmont	large company, multisite	site 2, weaners	brain	meningitis	10	1547	1	ND	-	TE, CLY	Negative	Negative	Negative	Positive	Negative	Positive	Positive	Negative	Positive	Positive	Negative	Positive	Negative	Negative	Positive	Positive	Negative	Negative	Positive	Positive	Positive	Negative	Positive	Positive	Negative	Positive	Negative	Positive	Negative	Negative	Positive	Positive	Negative	Positive	Negative	Positive	Positive
S322	2018	Emilia Romagna	large company, multisite	site 1, breeders	brain	meningitis	10	1547	1	ND	-	TE, CLY	Negative	Negative	Negative	Positive	Negative	Negative	Positive	Negative	Positive	Positive	Negative	Positive	Negative	Negative	Positive	Positive	Negative	Negative	Positive	Positive	Positive	Negative	Positive	Positive	Negative	Positive	Negative	Positive	Negative	Negative	Positive	Positive	Negative	Positive	Negative	Positive	Positive
S323	2018	Piedmont	large company, multisite	site 1, breeders	brain	meningitis	10	1547	1	ND	-	TE, CLY	Negative	Negative	Negative	Positive	Negative	Negative	Positive	Negative	Positive	Positive	Negative	Positive	Negative	Negative	Positive	Positive	Negative	Negative	Positive	Positive	Positive	Negative	Positive	Positive	Negative	Positive	Negative	Positive	Negative	Negative	Positive	Positive	Negative	Positive	Negative	Positive	Positive
S324	2019	Marche	large company, multisite	site 1, breeders	joint	arthritis	1	11	N	ND	mrp/sly/epf	TE, CLY	Negative	Negative	Negative	Positive	Positive	Positive	Positive	Negative	Positive	Positive	Negative	Positive	Negative	Positive	Positive	Positive	Positive	Positive	Positive	Negative	Positive	Positive	Negative	Positive	Positive	Positive	Negative	Positive	Negative	Positive	Positive	Positive	Negative	Negative	Negative	Negative	Positive
S336	2019	Umbria	large company, multisite	site 2, weaners	brain	meningitis	1/2	1	1	ND	mrpEU /sly/epf	TE, CLY	Negative	Positive	Positive	Positive	Positive	Positive	Positive	Negative	Positive	Positive	Positive	Positive	Negative	Positive	Positive	Positive	Positive	Positive	Positive	Positive	Positive	Positive	Negative	Positive	Positive	Positive	Negative	Positive	Positive	Positive	Positive	Positive	Negative	Negative	Negative	Negative	Positive
S350	2019	Lombardy	large company, multisite	site 2, weaners	brain	meningitis	1/2	1	1	ND	mrpEU /sly/epf	TE, CLY	Positive	Positive	Positive	Positive	Positive	Positive	Positive	Negative	Positive	Positive	Positive	Positive	Negative	Positive	Positive	Positive	Positive	Positive	Positive	Positive	Positive	Positive	Negative	Positive	Positive	Positive	Negative	Positive	Positive	Positive	Positive	Positive	Negative	Negative	Negative	Negative	Positive
S361	2019	Marche	large company, multisite	site 1, breeders	joint	arthritis	1/2	1	1	ND	mrpEU /sly/epf	TE, CLY	Positive	Positive	Positive	Positive	Positive	Positive	Positive	Negative	Positive	Positive	Positive	Positive	Negative	Negative	Positive	Positive	Positive	Positive	Positive	Positive	Positive	Positive	Negative	Positive	Positive	Positive	Negative	Positive	Positive	Positive	Positive	Positive	Negative	Negative	Negative	Negative	Positive
S364	2019	Abruzzo	multi-location farm	site 1, breeders	lung	pneumonia	7	29	4	ND	mrpNA1	TE, CLY	Negative	Negative	Negative	Positive	Negative	Positive	Negative	Negative	Positive	Positive	Positive	Positive	Negative	Positive	Positive	Negative	Negative	Positive	Positive	Negative	Positive	Negative	Positive	Positive	Negative	Positive	Positive	Positive	Negative	Positive	Positive	Positive	Positive	Positive	Negative	Positive	Positive
S365	2019	Molise	single owner	own breeders	liver	septicemia	9	123	3	ND	mrpNA1/sly	P	Negative	Negative	Negative	Negative	Negative	Positive	Positive	Positive	Positive	Positive	Positive	Positive	Positive	Positive	Positive	Negative	Positive	Positive	Positive	Positive	Positive	Positive	Positive	Positive	Positive	Positive	Positive	Positive	Positive	Positive	Positive	Positive	Positive	Positive	Positive	Positive	Positive
S366	2019	Umbria	large company, multisite	site 2, weaners	brain	meningitis	9	16	1	ND	mrp*/sly	TE, CLY	Negative	Negative	Negative	Positive	Negative	Positive	Positive	Negative	Positive	Positive	Negative	Positive	Negative	Negative	Positive	Positive	Negative	Positive	Positive	Positive	Positive	Positive	Negative	Positive	Negative	Positive	Negative	Positive	Negative	Positive	Positive	Positive	Positive	Negative	Negative	Negative	Positive
S368	2019	Umbria	single owner	own breeders	brain	meningitis	1/2	1	1	ND	mrpEU /sly/epf	TE, CLY	Positive	Positive	Positive	Positive	Positive	Positive	Positive	Negative	Positive	Positive	Positive	Positive	Negative	Positive	Positive	Positive	Positive	Positive	Positive	Positive	Positive	Positive	Negative	Positive	Positive	Positive	Negative	Positive	Positive	Positive	Positive	Positive	Negative	Negative	Negative	Negative	Positive
S374	2019	Toscana	single owner	own breeders	lung	pneumonia	2	7	1	ND	mrpEU /sly/epf	TE, CLY	Positive	Positive	Positive	Positive	Positive	Positive	Positive	Negative	Positive	Positive	Positive	Positive	Negative	Positive	Positive	Positive	Positive	Positive	Positive	Positive	Positive	Positive	Negative	Positive	Positive	Positive	Negative	Positive	Positive	Positive	Positive	Positive	Negative	Negative	Negative	Negative	Positive
S408	2019	Umbria	single owner	own breeders	brain	meningitis	1/2	1	1	ND	mrpEU /sly/epf	TE, CLY	Positive	Positive	Positive	Positive	Positive	Positive	Positive	Negative	Positive	Positive	Positive	Positive	Negative	Positive	Positive	Positive	Positive	Positive	Positive	Positive	Positive	Positive	Negative	Positive	Positive	Positive	Negative	Positive	Positive	Positive	Positive	Positive	Negative	Negative	Negative	Negative	Positive
S411	2019	Umbria	large company, multisite	site 2, weaners	brain	meningitis	9	16	1	ND	mrp*/sly	TE, CLY	Negative	Negative	Negative	Positive	Negative	Positive	Positive	Negative	Positive	Positive	Negative	Positive	Negative	Negative	Positive	Positive	Negative	Positive	Positive	Positive	Positive	Positive	Negative	Positive	Negative	Positive	Negative	Positive	Negative	Positive	Positive	Positive	Positive	Negative	Negative	Negative	Positive
S412	2019	Piedmont	single owner	own breeders	brain	meningitis	9	123	3	ND	mrpNA1/sly	P, TE, CLY	Negative	Negative	Negative	Negative	Negative	Positive	Positive	Positive	Positive	Positive	Positive	Positive	Positive	Positive	Positive	Negative	Positive	Positive	Positive	Positive	Positive	Positive	Positive	Positive	Positive	Positive	Positive	Positive	Positive	Positive	Positive	Positive	Positive	Positive	Positive	Positive	Positive
S414	2019	Piedmont	single owner	own breeders	brain	meningitis	2	1	1	ND	mrpEU /sly/epf	TE, CLY	Negative	Positive	Positive	Positive	Negative	Positive	Positive	Negative	Positive	Positive	Positive	Positive	Negative	Positive	Positive	Positive	Positive	Positive	Positive	Positive	Positive	Positive	Negative	Positive	Positive	Positive	Negative	Positive	Positive	Positive	Positive	Positive	Negative	Negative	Negative	Negative	Positive
S416	2019	Umbria	large company, multisite	site 2, weaners	brain	meningitis	1/2	1	1	ND	mrpEU /sly/epf	TE, CLY	Negative	Positive	Positive	Positive	Positive	Positive	Positive	Negative	Positive	Positive	Positive	Positive	Negative	Positive	Positive	Positive	Positive	Positive	Positive	Positive	Positive	Positive	Negative	Positive	Positive	Positive	Negative	Positive	Positive	Positive	Positive	Positive	Negative	Negative	Negative	Negative	Positive
S417	2019	Marche	single owner	own breeders	brain	meningitis	7	29	4	repUS43	mrp*	TE	Negative	Negative	Negative	Positive	Negative	Positive	Negative	Negative	Positive	Positive	Positive	Positive	Negative	Negative	Positive	Negative	Negative	Positive	Positive	Negative	Positive	Negative	Positive	Positive	Negative	Positive	Positive	Positive	Negative	Positive	Positive	Positive	Positive	Positive	Negative	Positive	Positive
S420	2019	Veneto	single owner	own breeders	joint	arthritis	7	29	4	ND	mrpNA2	TE	Negative	Negative	Negative	Positive	Negative	Positive	Negative	Negative	Positive	Positive	Positive	Positive	Negative	Negative	Positive	Negative	Negative	Positive	Positive	Negative	Positive	Negative	Positive	Positive	Negative	Positive	Positive	Positive	Negative	Negative	Positive	Positive	Positive	Positive	Negative	Positive	Positive
S424	2019	Friuli-Venezia Giulia	single owner	own breeders	brain	meningitis	2	7	1	ND	mrpEU /sly/epf	TE	Positive	Positive	Positive	Positive	Positive	Positive	Positive	Negative	Positive	Positive	Positive	Positive	Negative	Positive	Positive	Positive	Positive	Positive	Positive	Positive	Positive	Positive	Negative	Positive	Positive	Positive	Negative	Positive	Positive	Positive	Positive	Positive	Negative	Negative	Negative	Negative	Positive
S425	2019	Friuli-Venezia Giulia	single owner	finishing	brain	meningitis	9	123	3	ND	mrpNA1/sly	P, TE, CLY	Negative	Negative	Negative	Negative	Negative	Positive	Positive	Positive	Positive	Positive	Positive	Positive	Positive	Positive	Positive	Negative	Positive	Positive	Positive	Positive	Positive	Positive	Positive	Positive	Positive	Positive	Positive	Positive	Positive	Positive	Positive	Positive	Positive	Positive	Positive	Positive	Positive
S426	2019	Veneto	single owner	own breeders	lung	pneumonia	9	123	3	ND	mrpNA1/sly	P, TE, CLY	Negative	Negative	Negative	Negative	Negative	Positive	Positive	Positive	Positive	Positive	Positive	Positive	Positive	Positive	Positive	Negative	Positive	Positive	Positive	Positive	Positive	Positive	Positive	Positive	Positive	Positive	Positive	Positive	Positive	Positive	Positive	Positive	Positive	Positive	Positive	Positive	Positive
S427	2019	Veneto	single owner	own breeders	brain	meningitis	9	123	3	ND	mrpNA1/sly	P, TE	Negative	Negative	Negative	Negative	Negative	Positive	Positive	Positive	Positive	Positive	Positive	Positive	Positive	Positive	Positive	Negative	Positive	Positive	Positive	Positive	Positive	Positive	Positive	Positive	Positive	Positive	Positive	Positive	Positive	Positive	Positive	Positive	Positive	Positive	Positive	Positive	Positive
S428	2019	Veneto	single owner	farrow to finish	lung	pneumonia	2	28	4	ND	mrpNA1/sly	TE, CLY	Positive	Positive	Negative	Positive	Negative	Positive	Negative	Negative	Positive	Positive	Positive	Positive	Negative	Positive	Positive	Negative	Negative	Negative	Positive	Negative	Positive	Negative	Positive	Positive	Negative	Positive	Positive	Positive	Positive	Positive	Positive	Positive	Negative	Positive	Negative	Positive	Positive
S429	2019	Veneto	single owner	finishing	brain	meningitis	2	1	1	ND	mrpEU /sly/epf	TE, CLY	Positive	Positive	Positive	Positive	Negative	Positive	Positive	Negative	Positive	Positive	Positive	Positive	Negative	Positive	Positive	Positive	Positive	Positive	Positive	Positive	Positive	Positive	Negative	Positive	Positive	Positive	Negative	Positive	Positive	Positive	Positive	Positive	Negative	Negative	Negative	Negative	Positive
S430	2019	Friuli-Venezia Giulia	single owner	finishing	lung	pneumonia	9	94	3	ND	mrpNA1/sly	TE, CLY	Negative	Negative	Negative	Negative	Negative	Positive	Positive	Positive	Positive	Positive	Positive	Positive	Positive	Positive	Positive	Negative	Positive	Positive	Positive	Positive	Positive	Positive	Positive	Positive	Positive	Positive	Positive	Positive	Positive	Positive	Positive	Positive	Positive	Positive	Positive	Positive	Positive
S431	2019	Friuli-Venezia Giulia	single owner	own breeders	brain	meningitis	7	29	4	ND	mrp*	TE, CLY	Negative	Negative	Negative	Positive	Negative	Positive	Negative	Negative	Positive	Positive	Positive	Positive	Negative	Negative	Positive	Negative	Negative	Positive	Positive	Negative	Positive	Negative	Positive	Positive	Negative	Positive	Positive	Positive	Negative	Positive	Positive	Positive	Positive	Positive	Negative	Positive	Positive
S432	2019	Veneto	single owner	own breeders	brain	meningitis	7	29	4	ND	mrpNA1	TE, CLY	Negative	Negative	Negative	Positive	Negative	Positive	Negative	Negative	Positive	Positive	Positive	Positive	Negative	Negative	Positive	Negative	Negative	Positive	Positive	Negative	Positive	Negative	Positive	Positive	Negative	Positive	Positive	Positive	Negative	Positive	Positive	Positive	Positive	Positive	Negative	Positive	Positive
S433	2019	Friuli-Venezia Giulia	single owner	own breeders	brain	meningitis	1/2	1	1	ND	mrpEU /sly/epf	TE, CLY	Positive	Positive	Positive	Positive	Positive	Positive	Positive	Negative	Positive	Positive	Positive	Positive	Negative	Positive	Positive	Positive	Positive	Positive	Positive	Positive	Positive	Positive	Negative	Positive	Positive	Positive	Negative	Positive	Positive	Positive	Positive	Positive	Positive	Negative	Positive	Positive	Positive
S434	2019	Friuli-Venezia Giulia	single owner	finishing	lung	pneumonia	9	16	1	ND	mrp*/sly	TE	Negative	Negative	Negative	Positive	Negative	Positive	Positive	Negative	Positive	Positive	Negative	Positive	Negative	Negative	Positive	Positive	Negative	Positive	Positive	Positive	Positive	Positive	Negative	Positive	Negative	Positive	Negative	Positive	Negative	Positive	Positive	Positive	Positive	Negative	Negative	Positive	Positive
S435	2019	Veneto	single owner	own breeders	lung	pneumonia	9	123	3	ND	mrpNA1/sly	P, TE, CLY	Negative	Negative	Negative	Negative	Negative	Positive	Positive	Positive	Positive	Positive	Positive	Positive	Positive	Positive	Positive	Negative	Positive	Positive	Positive	Positive	Positive	Positive	Positive	Positive	Positive	Positive	Positive	Positive	Positive	Positive	Positive	Positive	Positive	Positive	Positive	Positive	Positive
S436	2019	Friuli-Venezia Giulia	single owner	finishing	brain	meningitis	9	123	3	ND	mrpNA1/sly	P, TE, CLY	Negative	Negative	Negative	Negative	Negative	Positive	Positive	Positive	Positive	Positive	Positive	Positive	Positive	Positive	Positive	Negative	Positive	Positive	Positive	Positive	Positive	Positive	Positive	Positive	Positive	Positive	Positive	Positive	Positive	Positive	Positive	Positive	Positive	Positive	Positive	Positive	Positive
S437	2019	Friuli-Venezia Giulia	single owner	finishing	brain	meningitis	9	123	3	ND	mrpNA1/sly	P, TE, CLY	Negative	Negative	Negative	Negative	Negative	Positive	Positive	Positive	Positive	Positive	Positive	Positive	Positive	Positive	Positive	Negative	Positive	Positive	Positive	Positive	Positive	Positive	Positive	Positive	Positive	Positive	Positive	Positive	Positive	Positive	Positive	Positive	Positive	Positive	Positive	Positive	Positive
S438	2019	Marche	large company, multisite	site 2, weaners	brain	meningitis	9	123	3	ND	mrpNA1/sly	P, TE	Negative	Negative	Negative	Negative	Negative	Positive	Positive	Positive	Positive	Positive	Positive	Positive	Positive	Positive	Positive	Negative	Positive	Positive	Positive	Positive	Positive	Positive	Positive	Positive	Positive	Positive	Positive	Positive	Positive	Positive	Positive	Positive	Positive	Positive	Positive	Positive	Positive
[truncated: 93 more columns]
